# Supplementary material for: Endolithic Fungal Diversity in Antarctic Oligocene Rock Samples Explored Using DNA Metabarcoding
Source: Biology (Basel). 2024 Jun 5;13(6):414. doi: 10.3390/biology13060414 (PMC11200754; doi:10.3390/biology13060414)
Supplement: Supplementary file 1 [file biology-13-00414-s001.zip]

Archive with 1 entries (1 files):
- biology-2995452-supplementary.pdf
